# Supplementary material for: Functional Evaluation and Nephrotoxicity Assessment of Human Renal Proximal Tubule Cells on a Chip
Source: Biosensors (Basel). 2022 Sep 3;12(9):718. doi: 10.3390/bios12090718 (PMC9496563; doi:10.3390/bios12090718)
Supplement: Supplementary file 1 [file biosensors-12-00718-s001.zip]

Archive with 1 entries (1 files):
- biosensors-1865868-supplementary.pdf
